# Supplementary material for: Lipidomic Profiling of Edible Japanese Sea Urchins by LC–MS
Source: Foods. 2025 Jun 26;14(13):2268. doi: 10.3390/foods14132268 (PMC12248970; doi:10.3390/foods14132268)
Supplement: Supplementary file 1 [file foods-14-02268-s001.zip]

Archive with 1 entries (1 files):
- foods-3674982-supplementary.xlsx
