# Supplementary material for: Lipidomic Profiling of Edible Japanese Sea Urchins by LC–MS
Source: Foods. 2025 Jun 26;14(13):2268. doi: 10.3390/foods14132268 (PMC12248970; doi:10.3390/foods14132268)
Supplement: Supplementary file 1 [file foods-14-02268-s001.zip › foods-3674982-supplementary.xlsx]

## Sheet: Sheet1
Table S1: Relative concentration (in µg/g) of lipid species detected in six saples of sea urchin gonads
Lipids	Ezobafununi	Ezobafununi	Ezobafununi	Ezobafununi	Ezobafununi	Kitamurasakiuni	Kitamurasakiuni	Kitamurasakiuni	Kitamurasakiuni	Kitamurasakiuni	Hokuyobafununi	Hokuyobafununi	Hokuyobafununi	Hokuyobafununi	Hokuyobafununi	Bafununi(Russia)	Bafununi(Russia)	Bafununi(Russia)	Bafununi(Russia)	Bafununi(Russia)	Bafununi(Hokkaido)	Bafununi(Hokkaido)	Bafununi(Hokkaido)	Bafununi(Hokkaido)	Bafununi(Hokkaido)	Murasakiuni	Murasakiuni	Murasakiuni	Murasakiuni	Murasakiuni
FA 20:3	27.2402	26.4627	24.2447	24.4917	25.1297	2.2768	2.63407	2.90881	2.60937	2.88305	115.656	105.049	109.863	115.131	106.561	42.7877	43.6522	40.2874	40.159	38.6588	35.4209	36.6592	41.7332	39.249	37.844	4.78465	4.54562	3.74335	3.48702	3.44412
FA 20:5	165.831	174.444	136.446	148.062	151.737	18.8239	22.5609	27.9382	20.8656	25.0044	701.673	714.408	590.176	673.041	765.81	195.348	187.726	214.844	194.704	203.028	218.371	227.465	229.45	215.598	232.261	56.4352	56.9946	46.6328	50.2078	37.3012
FA 21:5	3.72723	3.44341	3.13047	3.41371	3.42605	0.12405	0.134327	0.144958	0.129707	0.145271	10.34	9.97487	10.3056	10.1526	10.45	3.17461	3.31734	3.18193	3.10944	3.17839	2.98785	3.12579	3.33233	3.26654	3.37646	0.563992	0.561477	0.446984	0.488659	0.418516
12-HETE	6.5465	6.61773	5.84312	6.1975	6.21414	ND	ND	ND	ND	ND	ND	ND	ND	ND	ND	2.60034	2.77374	2.92408	2.70596	2.81286	17.8549	21.0433	21.886	20.9743	21.4652	ND	ND	ND	ND	ND
FA 12:0	57.2265	51.7144	58.6959	58.3859	59.4725	51.1288	67.8941	71.6331	58.742	78.2372	84.0969	78.8936	84.6045	80.6108	86.8175	62.7457	57.6628	64.7096	65.2783	67.5201	60.7459	59.2364	69.3964	59.0629	62.9796	67.5711	67.6785	55.7602	55.2394	47.0121
FA 13:0	6.11185	5.53006	5.05802	5.38655	5.42111	4.7166	5.49526	6.11695	5.41746	7.00561	15.5114	14.7875	14.7843	15.3144	15.6682	6.37981	6.2266	6.59808	5.98372	6.01416	6.60289	7.23089	7.04029	7.10607	7.00971	5.58371	5.32045	5.27287	4.99844	4.04831
FA 14:0	1475.42	1459.22	1363.31	1333.25	1395.36	1223.54	1354.1	1515.8	1278.43	1508.82	1864.69	1807.14	1752.35	1860.52	1817.46	1343.81	1344.29	1394.91	1272.75	1346.47	1354.01	1289.74	1267.76	1200.71	1297.71	1457.7	1268.79	1026.93	1055.95	936.576
FA 14:1	17.5592	17.709	16.5012	17.7212	17.4108	3.97708	4.42644	4.91577	4.62196	6.0986	49.5382	47.0947	48.6388	48.8799	49.4697	34.2124	36.0783	36.5727	34.6674	34.4851	41.211	47.0506	47.3088	45.6268	46.7526	4.24875	3.75624	4.52897	4.05416	2.97823
FA 15:0	20.6328	17.8763	14.9109	14.7281	15.7544	11.3748	9.4147	11.9412	12.4313	14.2993	42.0202	35.8175	35.7755	38.9191	36.5688	21.516	22.5593	19.971	17.3083	17.0273	18.0711	19.0506	18.8191	17.9482	18.3653	14.9383	11.7513	14.5806	12.7411	8.89599
FA 15:1	2.04644	1.00926	0.758107	0.831158	0.884359	0.483782	0.23831	0.429175	0.652337	1.25889	3.77592	2.84291	2.83524	3.20319	2.85428	2.57938	2.21701	1.96627	1.80301	1.44248	1.64064	1.64235	1.78669	2.02614	1.63708	1.10229	0.543965	1.61555	1.16053	0.645577
FA 15:4	2.91637	1.38497	2.39509	2.84108	1.6031	1.61226	1.30331	2.72695	2.17153	1.28437	1.41956	3.7331	2.46144	3.0035	1.38474	1.19624	2.09441	1.21297	1.59456	1.32372	1.12187	3.71087	1.00509	1.70099	2.55036	2.31765	2.00783	1.09606	0.8747	1.88225
FA 16:0	363.172	393.728	358.489	351.057	378.405	219.48	246.103	277.932	250.436	272.236	443.914	478.05	468.555	452.135	450.187	350.544	354.8	388.219	340.324	372.253	347.457	346.87	314.404	304.94	303.651	267.772	255.366	212.393	206.331	193.694
FA 16:1	136.839	123.192	117.008	118.88	118.848	14.3729	12.1424	14.472	17.086	23.9602	191.519	171.857	176.157	182.937	181.845	215.893	208.324	210.463	210.086	204.462	169.779	185.465	189.361	182.279	185.721	25.1159	18.9255	25.9567	22.4283	15.2987
FA 16:2	4.75938	5.00938	4.40072	4.44564	4.91519	0.413717	0.51708	0.542671	0.450191	0.776204	20.1121	19.396	20.1493	20.2278	20.2065	7.25065	6.51444	7.07104	6.7106	6.62536	6.71002	6.27641	7.72891	6.8104	7.24204	1.38785	1.57975	1.47064	1.42396	1.04223
FA 16:3	2.66588	2.85178	2.61906	2.86046	2.75653	0.307836	0.39285	0.412175	0.354049	0.434013	58.369	57.056	59.6284	59.3371	59.5045	3.10277	3.3041	3.34792	3.1539	3.29179	3.81374	4.38357	4.52115	4.329	4.47951	1.86458	2.09656	1.74098	1.76853	1.52464
FA 16:4	3.1013	3.06063	2.78596	2.88938	2.94302	0.120249	0.156883	0.150572	0.139451	0.16501	61.6047	63.1301	65.6778	64.4431	65.2491	1.86567	1.98494	2.05596	1.82446	1.90483	2.37234	2.8498	2.8942	2.7398	2.83851	0.685556	0.746508	0.607197	0.591826	0.52257
FA 17:0	22.6519	23.8178	21.5651	21.2295	22.7691	20.0931	22.4597	26.0144	23.3619	24.5657	23.8199	23.5965	22.0788	23.301	23.5999	18.2062	20.4624	19.6308	17.8052	19.6219	19.2987	18.8285	17.6356	16.6155	18.4325	24.1955	21.8369	19.4941	19.3032	17.0191
FA 17:1	7.34177	3.8557	3.11959	3.34457	3.49329	2.36436	1.20917	1.92841	2.93372	4.68783	7.96496	6.88094	6.91848	7.42985	7.3583	8.04937	7.6309	5.98541	5.59064	4.76204	3.47102	3.51403	3.59843	4.49213	3.39111	4.55488	2.50275	6.07685	4.43788	2.45244
FA 18:0	370.135	291.09	379.094	385.558	398.593	287.998	328.034	410.314	301.019	318.549	442.051	437.484	396.119	437.182	419.751	276.551	361.153	336.728	353.386	304.691	354.953	367.949	364.9	313.047	346.798	361.036	382.241	280.965	283.147	265.887
FA 18:1	88.4046	81.846	74.9512	80.7333	80.2526	17.8661	16.2612	20.0659	21.9177	29.0964	185.122	172.826	180.429	182.326	182.817	136.682	131.11	128.045	127.776	124.408	98.154	102.397	105.517	105.001	103.983	30.0957	25.1845	27.7891	24.856	18.672
FA 18:2	34.3156	30.6104	27.6478	29.1472	28.2506	4.5847	5.28565	5.3632	5.35768	6.87294	30.2132	27.5118	26.2152	28.9708	29.229	63.7602	60.7614	60.467	59.916	57.0007	48.8815	52.6527	52.2552	50.5305	50.1104	8.39828	7.31104	7.10558	6.59764	5.53727
FA 18:3	26.8751	26.4602	23.2905	24.5416	24.3912	1.88943	2.35917	2.72082	2.1359	2.53577	46.0677	42.6072	44.6758	46.2519	45.2703	42.8123	41.557	45.2047	42.4436	43.6249	37.4432	40.384	41.3107	39.7582	40.7223	3.12174	3.08001	2.66746	2.7919	2.24512
FA 18:4	31.0852	35.6367	33.5407	32.5458	31.0958	3.25244	4.41811	4.65894	3.90397	4.78983	190.602	161.865	163.283	171.81	177.841	52.073	49.1725	56.427	49.9231	51.331	32.8428	33.3327	43.5513	37.1643	34.219	10.4843	11.3565	9.08133	9.41891	8.22023
FA 20:0	34.3496	33.4669	32.9832	32.7386	35.6618	29.5981	32.728	36.4651	30.817	35.2393	61.5941	58.3259	58.7873	59.9445	61.7045	32.2109	32.454	33.8766	30.2921	32.8321	25.2863	26.0959	23.9285	20.4363	23.5195	23.3817	21.8489	18.1743	16.9273	16.0599
FA 20:1	72.3604	82.6431	71.3247	71.0985	81.5158	20.4835	22.5588	27.5686	25.5078	26.2419	180.363	219.079	140.966	217.956	204.364	114.596	119.533	137.413	123.39	77.4392	82.3948	86.7136	88.9094	79.4283	95.0112	19.8284	18.7152	15.0145	15.1779	13.8989
FA 20:2	118.621	167.217	141.563	149.137	154.275	24.0569	28.0244	30.3778	26.9829	32.5581	327.303	391.881	354.147	343.559	413.796	199.164	238.453	212.513	199.731	220.899	175.94	190.216	182.764	182.064	195.515	38.9974	37.6745	30.3266	30.5576	27.0522
FA 20:3(2OH)	1.70164	1.7016	1.54675	1.72709	1.54454	0.353985	0.425264	0.484518	0.398521	0.453163	13.4056	14.9136	15.4664	14.3271	15.0256	2.35133	2.21921	2.19403	2.27892	2.09592	5.89135	6.0547	6.31152	5.84511	6.08926	0.373914	0.355328	0.278212	0.294009	0.29217
FA 20:4	119.288	88.9401	98.3994	127.876	78.6467	29.2376	32.1838	38.4725	32.9285	38.4148	243.227	170.947	268.655	82.2086	216.324	186.143	172.839	159.518	197.857	104.275	63.0267	170.138	174.238	157.658	170.225	50.9733	49.5724	39.1591	41.3648	37.3638
FA 20:5(2OH)	4.72457	5.11873	4.25558	4.63627	4.72517	ND	ND	ND	ND	ND	ND	ND	ND	ND	ND	1.16874	1.25074	1.28649	1.20696	1.22992	7.19353	9.25308	9.61516	9.05042	9.14128	ND	ND	ND	ND	ND
FA 21:1	18.5106	18.1839	16.236	17.3583	17.5186	7.1716	8.00379	8.70639	7.27226	9.13199	86.4746	85.0055	87.1604	84.1875	90.34	31.7471	30.4871	28.0691	30.7716	29.4644	24.2853	25.8151	25.4613	25.1849	25.5618	3.94765	3.72076	3.08707	2.96942	2.56824
FA 22:0	4.8121	4.81567	4.85954	4.40444	4.88191	3.53106	3.78065	3.91654	4.03799	3.66988	5.26299	5.17045	4.916	5.17637	4.9266	4.19167	4.66262	3.86403	3.59829	3.97058	3.61452	3.65069	3.40778	2.65872	3.07682	3.13796	2.80186	2.61928	2.29663	2.08352
FA 22:1	77.2112	74.7275	70.3075	72.9321	75.1162	26.0369	30.6641	34.186	27.7569	35.2164	165.803	160.69	165.006	155.427	171.639	112.129	107.054	106.839	105.905	105.517	67.5432	69.7955	71.57	65.4149	69.4449	12.3064	12.6734	9.9649	9.2425	7.84625
FA 22:1(2OH)	0.607805	0.664523	0.637462	0.566512	0.660691	0.0891	0.121597	0.155783	0.131295	0.129462	62.1134	62.8843	65.0323	65.8696	70.8371	0.831495	1.15844	0.958244	0.851697	1.13244	9.84623	9.96091	10.8468	9.13262	10.3143	0.077242	0.080161	0.070829	0.063727	0.058802
FA 22:2	35.6576	35.0861	30.2471	33.1061	33.6078	5.41393	6.16249	6.81522	6.02641	6.86061	56.5072	55.1731	55.3999	56.3177	59.635	49.4114	47.208	45.0936	46.9835	45.9205	30.2304	31.5471	31.8231	32.1373	32.9961	5.09839	5.07652	4.21807	3.88941	3.58106
FA 22:3;O	0.147243	0.143892	0.111298	0.145568	0.146193	0.129135	0.141392	0.169527	0.141853	0.166023	14.3501	13.6625	14.7316	14.0875	14.6357	0.135441	0.134592	0.129821	0.11644	0.122193	0.347899	0.367206	0.369194	0.366458	0.362747	0.498493	0.492053	0.371155	0.395664	0.391105
FA 22:4	7.06388	7.23511	6.58371	6.71101	7.19716	0.478962	0.567444	0.633182	0.525005	0.584372	22.4977	22.0455	23.1769	22.9242	23.2518	8.66984	9.00099	8.51817	8.39744	8.58717	8.66878	9.16066	9.24002	8.7612	9.31824	1.11561	1.14025	0.925515	0.901796	0.855784
FA 22:6	2.77742	2.62439	2.3759	2.59079	2.61952	0.54084	0.61092	0.663078	0.598308	0.659306	35.2645	34.6752	35.507	35.7909	35.2497	12.4516	12.0607	12.3703	11.8902	12.025	7.21178	7.36476	8.26957	7.61384	8.03189	2.40175	2.40054	1.90788	2.03088	1.76133
FA 24:1	2.46477	2.59447	2.36681	2.19548	2.56005	0.713009	0.743288	0.820259	0.821472	0.861483	7.57969	7.27817	7.12221	6.62034	7.5617	2.8633	3.20561	2.58239	2.73544	2.9007	1.88896	1.9867	2.0711	1.66994	1.93478	0.960689	0.863	0.771685	0.715078	0.58141
PC (14:0/16:0;O3)	7.1765	7.11036	5.73975	8.60069	7.54363	14.4489	12.258	14.3825	13.6775	11.2602	15.6403	15.3543	14.3981	17.5178	17.8874	12.9615	10.2624	19.5192	15.969	10.6478	13.2196	16.3791	16.5932	18.003	13.5844	16.066	21.4815	39.8713	23.7574	18.7749
PC (20:5/15:1;O)	8.95252	7.55446	6.5251	7.64805	7.804	8.10963	10.764	7.26597	7.68588	8.81172	11.0055	9.76348	8.8468	7.09971	9.10155	9.8559	9.99766	9.18057	12.5071	8.58568	11.3916	11.2197	13.5587	13.1363	13.8598	12.9699	12.6022	14.6438	10.8661	14.8427
PC (15:1/20:5;O4)	2.72698	2.49227	2.00682	2.3431	2.23369	3.61562	3.4078	2.76702	3.50532	3.30508	9.49858	8.75299	9.57234	7.49266	9.15165	2.86144	2.37289	1.9127	3.17815	3.00056	4.88392	4.75997	5.58179	4.20894	4.86525	7.44402	10.0627	6.37277	9.49961	5.89503
PC (16:0/20:4)	354.743	326.217	290.077	354.902	330.55	350.623	355.203	379.073	363.95	352.684	126.033	121.359	154.322	93.5226	133.414	520.096	411.793	369.192	462.524	413.256	444.145	492.008	521.38	558.566	556.313	381.676	398.362	410.946	409.53	394.395
PC (20:4/16:1;O3)	57.4372	57.1517	39.736	35.3429	34.8276	42.6218	41.9849	42.4851	31.187	30.1207	164.774	141.113	158.94	199.172	151.631	79.5384	82.4308	115.664	126.219	78.0714	90.5314	122.225	116.323	115.038	111.406	141.547	138.585	148.98	153.448	150.009
PC (16:0/20:5)	662.262	579.297	503.38	657.652	604.528	623.859	629.677	648.307	624.625	615.884	797.011	719.104	767.266	643.925	765.906	821.724	730.607	791.79	895.818	768.06	868.744	1019.43	1071.45	1154.07	1026.62	1005.25	1020.05	1072.2	1049.33	1015.78
PC (18:1/20:5)	329.286	249.461	236.19	322.195	273.828	349.122	347.053	354.449	322.604	344.183	714.6	655.675	721.224	578.865	677.968	361.594	295.389	297.172	368.162	308.907	338.252	364.488	382.051	446.536	376.797	761.078	786.039	809.566	802.106	776.119
PC (18:2/20:5)	144.176	115.171	100.783	138.39	124.825	159.922	158.244	160.908	149.553	149.668	207.293	186.115	201.992	177.755	198.224	175.769	149.207	169.546	194.433	157.642	185.421	208.941	213.638	240.512	202.578	250.426	251.534	247.974	262.455	253.977
PC (20:5/20:5)	65.4565	59.8732	44.9695	73.3253	56.8787	126.173	110.185	126.454	115.909	97.5376	938.919	837.549	908.909	1032.43	892.243	84.876	68.749	114.862	104.255	73.0589	155.12	186.552	180.282	202.541	158.487	810.756	798.861	868.85	890.636	866.691
PC (20:2/20:4)	288.633	217.61	206.933	294.916	237.527	329.433	323.694	327.478	289.933	309.799	722.233	672.751	731.506	659.323	667.548	379.343	319.355	317.713	384.26	334.865	273.021	314.635	337.011	400.282	321.524	555.269	558.301	552.311	581.446	568.94
PC (20:2/20:5)	232.17	175.176	163.326	227.373	190.652	231.191	231.227	231.171	210.458	222.189	508.085	456.774	503.695	452.535	490.089	267.478	222.615	229.72	274.655	226.4	215.606	233.518	243.241	291.51	234.932	422.985	439.147	436.172	429.689	419.176
PC (20:3/20:5)	174.466	135.822	123.479	177.226	148.768	202.565	198.841	203.637	185.697	195.833	476.346	424.75	463.57	365.152	456.418	201.21	162.262	168.574	208.317	172.193	245.848	265.347	277.993	325.69	271.744	347.236	348.651	369.975	355.876	349.246
PC (O-16:0/20:4)	176.971	161.651	143.501	178.047	161.318	150.042	155.91	164.014	151.371	151.113	267.146	253.682	263.832	248.072	250.606	161.391	149.184	152.527	163.125	156.94	186.91	234.254	244.536	249.639	232.129	148.812	148.595	144.687	153.551	153.992
PC (O-16:0/20:5)	222.006	200.917	182.179	214.467	199.794	222.358	227.132	229.779	221.132	214.213	633.809	582.974	620.029	606.435	616.468	170.445	158.712	163.414	176.784	157.785	211.357	235.668	245.919	253.038	236.615	355.626	369.541	366.066	361.82	356.8
PC (O-17:0/20:4)	8.06775	6.89066	6.48603	8.16161	7.04617	10.1677	10.5872	11.7149	10.2579	10.09	12.4968	10.4383	12.1433	11.4442	12.2742	6.51547	5.48976	5.5657	6.19147	6.03608	8.4215	11.9358	12.1777	13.0954	10.8209	29.9647	30.7641	30.5047	32.3774	28.7372
PC (O-17:0/20:5)	14.5232	13.1039	11.8817	14.3866	13.5027	22.6245	23.1888	23.4938	22.653	22.8297	67.7771	64.714	68.5871	64.6809	62.8521	9.03231	8.20299	8.10964	8.45226	8.88074	10.7069	11.1784	13.0109	13.5583	12.0988	92.8995	93.3187	90.5057	95.0546	93.754
PC (O-18:0/20:4)	176.755	147.59	146.274	179.892	164.676	156.555	157.83	170.233	161.432	148.317	353.292	326.761	346.598	391.949	348.826	162.885	153.793	152.929	172.528	160.297	169.993	234.765	240.811	261.902	228.191	247.441	252.319	251.151	234.689	229.97
PC (O-18:0/20:5)	190.747	166.328	158.516	185.886	179.399	162.085	163.55	173.243	164.291	157.964	582.122	502.542	578.599	578.08	564.799	136.689	125.86	123.758	146.048	130.122	140.722	167.929	175.966	185.346	168.075	329.801	335.452	345.978	365.314	313.226
PC (O-18:1/20:5)	122.338	96.2489	90.0189	121.971	98.5102	120.146	120.535	117.882	107.521	111.425	446.909	404.313	437.856	398.169	424.913	81.8958	69.3325	69.8805	83.6795	72.8024	106.536	117.973	125.25	144.684	118.407	203.503	208.763	202.784	203.494	207.231
PE (15:1/20:5)	0.748096	0.782688	0.793659	0.777541	0.76426	1.10839	0.967713	0.866279	1.06931	1.04724	0.209402	0.157189	0.147643	0.184453	0.190034	0.723917	0.881312	0.786774	1.02513	0.904417	0.787361	1.17721	1.0549	0.834826	0.915489	1.18016	1.16247	1.1478	1.10922	0.916116
PE (16:0/20:4)	8.95838	9.33708	8.27883	9.24916	9.07378	3.05925	3.04403	3.41457	3.27965	3.28343	1.44448	1.47974	1.504	1.55789	1.41848	19.0816	18.5	18.6247	18.6872	18.1707	35.9952	37.5618	38.6546	38.1524	38.6852	1.74034	1.74389	1.71036	1.64379	1.60529
PE (16:0/20:5)	23.3497	24.0309	22.4823	24.1867	23.4285	5.79184	5.86873	6.00913	5.9393	6.35631	3.61448	3.61178	3.73529	3.17307	3.55222	35.2729	33.0653	29.3695	31.9755	33.6521	46.5729	47.1388	48.9042	48.1074	49.6964	4.28512	4.29198	4.32261	4.43668	4.10161
PE (17:1/20:2)	1.09297	0.815174	0.928562	1.00221	1.10701	1.6675	1.5343	1.79301	1.80444	1.63074	0.762054	0.661582	0.73375	0.807568	0.9233	1.34067	1.27015	1.23372	1.36495	1.32116	1.32511	1.74058	1.68222	1.89737	1.89976	1.41333	1.40531	1.59049	1.41637	1.41342
PE (18:0/20:4)	22.1539	20.5547	20.2419	22.2819	21.9049	10.1227	10.3937	10.8713	10.9788	10.6179	6.90615	6.64714	7.09929	7.89639	8.38936	40.3538	35.2901	45.3483	41.3042	39.0472	80.568	97.0997	97.4934	103.754	98.3639	4.64293	4.45098	4.50489	4.46316	4.37173
PE (18:0/20:5)	78.2487	65.6853	67.5935	76.1631	69.472	24.4107	27.4553	28.2206	26.0135	29.3926	68.5274	72.3326	77.1881	42.7525	74.2637	87.1353	83.4636	66.2999	78.9565	89.9973	159.579	179.741	193.367	203.387	203.349	15.3822	15.3633	15.3152	15.643	14.624
PE (18:1/20:5)	35.2117	30.385	28.096	36.2625	30.1479	7.69428	7.64819	7.8384	7.07604	8.20401	14.0154	13.6495	14.0797	12.5639	13.8671	46.115	39.6634	35.9582	42.4016	39.9473	45.8214	45.2535	47.5675	52.4838	48.2884	7.82883	7.54279	7.64133	7.8031	7.21189
PE (20:1/20:1)	32.2433	23.241	26.2282	32.1451	30.9492	16.8347	16.7632	18.7172	17.8676	16.6357	5.14138	4.48143	5.40096	5.6938	5.60047	10.6817	9.83755	9.25501	10.7125	10.52	13.2184	14.5566	15.2747	16.7839	16.6274	15.3337	15.6149	14.033	15.138	14.548
PE (20:1/20:2)	58.3691	44.6489	51.2064	62.102	55.1332	24.5298	23.8697	26.3394	24.4243	25.5288	52.2047	50.5458	54.0085	56.6412	54.508	43.8162	40.2794	36.4846	43.4472	42.2747	45.0531	52.6225	55.9002	58.0255	57.5115	30.6938	30.248	28.1417	29.8492	29.9871
PE (20:1/20:3)	23.8082	19.6626	21.776	25.9818	21.9044	8.54026	8.45096	9.12642	8.83752	8.97399	11.4605	10.3301	11.2173	11.6097	12.01	34.6961	31.2198	30.2209	34.2594	35.1498	35.0903	40.8738	44.1983	47.4024	45.6715	4.8333	4.82498	4.64828	4.66805	4.31817
PE (20:1/20:4)	75.3687	68.8731	66.3981	79.0843	73.2655	26.7035	25.5101	27.0684	25.9453	28.2764	47.5647	44.461	46.9627	48.3856	50.6439	88.2964	81.1798	81.7178	88.9907	86.8706	120.635	149.009	153.508	167.272	155.844	18.166	18.5365	17.7351	17.7362	16.6718
PE (20:1/20:5)	67.7753	49.6726	46.6668	71.0033	49.6295	27.4252	26.4457	27.2887	21.9794	29.3703	28.7703	29.2517	32.0727	73.9801	30.7389	115.038	92.7044	126.555	108.72	99.3727	214.198	245.478	248.696	324.039	251.902	17.4049	16.58	14.7343	16.7801	14.6371
PE (20:2/20:5)	21.1953	18.1581	16.7571	21.9641	17.7941	6.32268	6.05867	6.31597	5.60761	6.39285	12.8225	11.753	12.531	11.9978	12.2272	23.4927	19.4235	20.298	23.023	19.6302	33.7602	34.9456	37.2932	42.5341	36.0536	4.80116	4.86233	4.62535	4.74774	4.56576
PE (20:1/22:2)	164.27	142.432	139.872	168.257	157.071	48.8283	45.625	52.264	51.7969	50.4468	26.5785	24.4729	26.3709	28.5289	27.9557	59.2255	56.0664	54.3293	59.2727	59.4207	58.2591	64.1501	67.0054	71.7254	73.5015	35.6865	34.9216	32.4382	34.5196	32.9003
PE (32:1/20:5)	0.074214	0.13631	0.110586	0.047666	0.040642	0.06729	0.058796	0.140778	0.029178	0.048428	0.011757	0.028134	0.015294	0.021432	0.102956	0.090971	0.09156	0.048156	0.063237	0.046023	0.053849	0.037475	0.051214	0.079551	0.081011	0.480911	1.97736	1.66451	1.22886	1.54639
PE (O-16:1/16:0;O3)	4.47527	4.38407	3.8413	5.2085	3.98962	9.62303	9.33663	9.44658	9.06319	9.70137	0.244894	0.289619	0.292311	0.268963	0.292953	7.14468	5.90817	6.04705	7.17658	5.43921	5.3382	5.27442	4.47787	6.96511	5.98567	9.70258	10.1312	9.34631	9.47529	9.36393
PE (O-17:1/16:0;O3)	3.16748	2.65454	2.51994	3.11482	2.48591	5.55737	5.8449	6.14769	5.16234	6.32403	1.62584	1.62645	1.74041	0.850179	1.6709	2.58893	2.51135	1.64734	2.29427	2.5698	3.23363	3.76228	3.93921	4.55534	4.08905	11.6493	11.4424	11.2751	11.4163	10.4808
PE (O-18:1/16:0;O3)	23.667	22.3669	21.9796	24.5362	24.2129	23.3174	23.5408	25.175	23.7251	25.2633	9.23784	8.92262	8.89116	8.90932	9.33665	20.3706	16.6257	19.1319	19.8969	18.495	15.9097	18.1691	17.9404	21.1712	18.7773	26.2561	26.5835	26.1272	26.9138	22.5986
PE (O-18:1/16:1;O3)	10.8898	9.10352	8.16329	10.7684	8.51318	8.05453	7.84518	8.12075	7.29566	8.30875	0.321946	0.340087	0.341835	0.165699	0.375527	11.0863	9.3899	8.45561	10.1967	9.9046	11.2439	12.1755	13.2565	14.4312	12.9199	7.79616	7.84133	7.5727	7.77868	7.56805
PE (O-18:2/16:1;O3)	0.037569	0.034281	0.028922	0.093162	0.042214	0.229959	0.220385	0.206716	0.212954	0.258651	0.082178	0.014728	0.013351	0.004844	0.055568	0.042882	0.092482	0.03348	0.042929	0.025578	0.132005	0.069697	0.129626	0.104063	0.038296	ND	ND	ND	ND	ND
PE (O-16:1/20:2)	4.08443	3.942	3.66384	4.24385	4.13379	16.7646	16.1177	17.8269	17.2609	17.8471	2.04221	1.82858	1.8818	2.01871	2.05531	7.35595	6.66038	7.21275	7.42226	7.08248	6.96118	8.10147	8.37281	8.55617	8.29304	15.6678	15.2352	14.5751	14.5999	13.7305
PE (O-20:3/16:1;O3)	0.919009	0.766856	0.718142	0.959251	0.799605	0.388099	0.395686	0.373575	0.340092	0.389305	0.34607	0.353081	0.327255	0.335865	0.327943	0.22179	0.204608	0.20321	0.265339	0.193105	0.171294	0.16166	0.173131	0.19332	0.153788	0.475253	0.488831	0.483904	0.487858	0.423308
PE (O-20:3/17:0;O2)	0.246111	0.191817	0.483146	0.595862	0.218529	0.138092	0.194192	0.190531	0.181613	0.315148	0.384327	0.314979	0.69458	0.16592	0.15041	0.323736	0.297009	0.088015	0.393767	0.250482	0.191735	0.495399	0.227239	0.724692	0.072428	0.159417	0.159333	0.097429	0.104147	0.089167
PE (O-21:5/16:0)	12.4397	11.5581	10.2841	12.5887	11.3675	24.6915	23.9898	25.7666	23.8526	25.9466	7.34944	7.00968	7.23658	7.70627	7.91747	14.4741	11.9867	14.352	14.6966	12.688	15.968	19.242	19.1737	21.5912	19.5471	40.925	39.806	39.2148	39.9657	38.613
PE (O-17:1/20:5)	33.857	28.8734	27.5866	33.593	28.1687	58.4677	60.3126	63.0319	54.6351	65.274	19.5142	20.2431	21.1269	11.9071	20.9694	29.6467	27.3441	21.0795	27.1593	29.6339	36.9668	43.044	45.566	51.8344	47.3722	117.618	116.602	113.183	116.765	108.611
PE (O-18:1/20:2)	83.1236	64.97	71.1416	86.0517	81.3222	128.722	124.075	135.75	134.227	127.956	64.2106	62.5804	67.7804	72.5049	71.1055	106.789	100.272	98.7683	109.685	105.384	111.312	126.693	131.852	134.045	138.45	115.742	116.278	111.769	113.337	109.365
PE (O-18:1/20:3)	28.8328	22.0226	23.4992	27.952	27.0297	24.1178	25.0513	26.5227	24.1726	24.9908	9.38637	8.50209	9.343	10.4743	10.2595	54.1579	50.853	52.2319	57.7774	56.9593	45.8573	51.31	56.2751	61.4928	56.6395	14.1252	14.2892	13.4996	14.8284	13.3984
PE (O-18:2/20:4)	87.8426	69.2762	65.5313	94.9757	73.8346	61.7909	49.5998	57.5695	49.2485	58.3168	43.6781	36.575	40.2365	54.8602	44.2581	107.926	81.973	131.125	125.962	89.1138	145.811	178.062	180.174	241.187	168.341	245.414	246.236	236.798	238.559	226.988
PE (O-19:0/20:5)	12.4462	12.6491	10.1616	10.5001	10.0697	6.33598	5.95964	6.53773	5.47241	5.06824	10.4396	9.99063	9.36698	8.96861	9.629	5.41013	4.68993	11.2818	11.7302	4.4053	11.8361	13.2198	12.6091	12.6952	12.4482	27.3689	27.271	25.8634	27.0099	25.275
PE (O-19:1/20:5)	7.08876	5.79946	5.77325	7.39039	6.42997	11.0221	10.6457	11.3796	10.4928	11.7177	6.88973	6.30143	6.63682	6.71487	7.29497	9.34181	8.08371	8.35013	9.42474	8.51106	8.09039	9.94222	10.2598	11.9639	10.5762	23.654	22.6296	22.0086	21.4537	20.2554
PE (O-18:1/22:2)	21.0852	16.6076	17.6045	20.6934	21.1452	21.4482	22.2118	23.8788	25.0227	23.4593	27.6953	24.9313	28.2526	31.7262	30.6561	28.626	27.288	27.4925	29.0198	30.5112	31.1173	34.398	34.1305	35.7587	38.41	19.2308	19.0247	17.7165	19.4669	18.7152
PE (O-20:2/20:2)	41.2276	30.1232	32.5922	44.1169	36.9127	47.5329	43.8847	49.3013	45.1994	46.3626	77.8861	72.3218	81.3371	83.2806	83.9945	70.788	60.3744	56.8722	68.714	65.224	73.81	85.6288	90.4909	103.856	96.6066	35.242	36.7695	35.3276	35.7608	33.4104
PE (O-18:1/22:4)	46.0053	35.1297	38.5483	46.9697	44.2582	20.9467	19.9623	22.0866	20.496	20.377	28.6727	28.1353	31.0532	33.3049	32.9972	51.2608	46.3342	48.3503	53.9613	50.6441	54.6691	59.7602	62.4973	66.7068	64.5071	16.1555	16.5766	16.1913	15.7915	15.3534
PE (O-20:1/20:4)	46.0053	36.0242	39.2411	46.9697	44.4402	20.7757	19.9623	22.0866	21.0731	20.5137	29.818	28.3762	31.6168	33.5663	32.9972	51.7368	46.6047	48.8079	54.829	50.6441	54.6691	60.2126	62.4973	66.7068	64.9826	15.4759	16.1489	16.066	15.9248	15.8622
PE (O-20:2/20:4)	98.5404	76.3678	78.1557	105.844	85.9007	62.0185	59.9101	64.2067	57.1504	62.8228	97.8834	88.0012	93.5263	93.7312	99.3062	129.687	107.194	112.47	126.974	116.87	141.496	156.52	170.468	198.517	172.201	56.8127	54.8511	53.1478	54.0024	51.2415
PE (O-20:2/20:5)	59.1817	47.377	44.5698	62.3879	51.0925	45.9428	44.695	46.7411	41.1092	48.1359	39.4496	36.4817	38.529	38.1318	42.0568	83.1272	65.4706	69.8986	82.0128	70.0951	70.6297	84.6543	88.2914	109.417	91.8865	50.4031	49.8758	48.0298	49.6467	45.4008
PE (O-21:1/20:3)	1.88711	1.45466	1.39367	1.85485	1.51587	1.59426	1.51862	1.7134	1.52956	1.39999	3.26769	2.93402	3.14383	3.29588	3.2918	3.11964	2.77766	2.654	2.955	2.97297	3.22184	3.45262	3.70165	3.98445	3.70994	2.59962	2.41439	2.32848	2.49764	2.40942
PE (O-21:1/20:4)	8.31775	8.37012	7.56278	7.44278	7.46852	7.5595	6.91559	7.86227	8.0235	6.64269	4.82211	4.23517	4.23035	5.21282	4.1056	3.84506	3.86978	4.90012	3.83439	3.77926	7.50402	9.0272	8.50588	8.24877	8.43263	3.50655	2.92873	2.89885	3.0052	3.20456
PE (O-21:5/20:1)	2.21894	1.4305	1.58997	2.31329	1.75284	0.768419	0.726604	0.765396	0.632621	0.754901	2.15373	1.95025	2.05918	2.06512	2.17639	2.96241	2.48393	2.45583	2.9113	2.57616	3.32936	3.63147	4.09823	4.88241	4.03823	1.39947	1.47845	1.31981	1.38557	1.25836
PE (O-21:2/20:5)	1.18466	0.944846	0.861979	1.27294	1.08841	0.352853	0.364347	0.402774	0.37077	0.390597	0.584539	0.52181	0.531962	0.455497	0.531167	1.52963	1.18083	1.28171	1.47449	1.30188	1.45292	1.66216	1.73609	2.09808	1.77799	1.07028	1.00155	0.940343	0.943872	0.937919
PE (O-21:1/22:2)	1.99768	1.73124	1.59224	2.00784	1.9188	0.593111	0.596884	0.700738	0.60546	0.578793	0.280498	0.258413	0.333286	0.319862	0.321262	0.675849	0.749346	0.622373	0.864441	0.708095	0.663861	0.68913	0.699603	0.816707	0.857959	0.423588	0.422187	0.422457	0.450689	0.450218
PG (18:1/22:6)	4.80103	3.02338	4.25395	3.76356	3.13622	4.91977	6.78818	6.57585	4.22231	7.16035	28.0426	29.4806	37.1786	34.2955	19.9709	0.648693	2.89569	0.685188	2.49113	2.41515	7.76987	10.3972	10.1955	8.37346	8.89335	0.165231	0.172988	0.160558	1.82995	0.158425
PG (20:1/22:5)	14.4459	15.621	14.7719	15.4039	16.2632	13.827	15.183	15.123	15.9222	16.2026	58.2467	57.0862	59.9768	55.3793	57.3957	15.3293	16.0752	18.4632	16.2796	16.8291	21.018	21.9673	22.5206	20.4488	21.4678	22.3351	24.3645	22.9359	22.624	22.815
PI (20:1/20:4)	70.7061	58.3914	56.7133	74.2486	63.7058	42.7281	43.3428	42.8709	39.1153	48.1385	39.0155	37.1175	39.7973	35.5131	39.9438	96.3457	84.8859	85.9647	93.8002	89.3149	90.6407	89.1165	93.0625	111.329	95.0781	54.6146	52.2218	54.0325	53.1324	53.7067
PI (16:0/20:4)	19.6805	18.7629	17.1861	20.4752	19.2758	9.10659	9.53639	9.66179	9.93641	10.3586	6.08411	5.97336	6.27328	6.11635	6.34394	22.4057	21.7539	21.4942	22.3051	22.4179	27.1131	28.4865	29.2366	30.5612	30.3215	11.8613	11.4572	11.666	11.6143	11.7299
PI( 18:0/20:4)	201.722	192.022	187.366	206.634	211.028	90.613	99.2732	93.8798	97.0139	106.136	83.7241	80.1379	85.6212	77.7512	86.3307	167.962	172.43	177.432	170.416	184.519	152.84	159.077	158.536	159.6	160.849	85.0393	84.8753	86.0847	84.9481	87.0157
PI (18:0/20:5)	190.405	189.015	178.83	194.855	202.226	131.111	148.77	148.619	148.944	152.8	109.338	109.721	119.188	115.147	118.307	169.96	176.936	164.789	165.519	175.382	172.613	185.045	183.428	182.979	185.855	180.107	172.381	182.166	178.837	172.24
PI (18:1/20:5)	29.6986	25.6445	22.5568	31.4051	26.2009	16.0461	15.7015	15.6183	14.405	17.5136	6.34211	5.96053	6.19978	5.74215	5.92253	24.0447	21.493	22.1246	24.6255	22.4602	25.7763	25.6697	27.2601	32.9365	27.3565	44.5207	42.4977	42.818	42.7349	43.881
PI (20:1/20:4)	70.7061	58.4118	56.7129	74.2486	63.7102	42.7281	43.3428	42.8709	39.1262	48.1385	38.8158	37.1172	39.7973	34.581	39.6708	96.3457	84.9113	85.9647	93.8002	89.3308	90.6407	89.1333	93.0625	111.329	95.0781	54.1545	52.2218	54.0325	53.1324	53.7067
PI (20:1/20:5)	61.892	52.7451	48.3709	64.4539	55.32	46.3187	47.5173	46.9414	42.3619	51.3177	40.6263	37.2521	41.1265	36.6014	40.5105	83.1778	79.3489	81.5877	82.4564	79.7672	90.9426	94.4012	93.625	105.04	92.3533	89.759	84.5804	87.7046	87.2653	85.6324
PI (O-19:0/20:5)	2.33551	1.96339	2.00961	2.38921	2.42866	1.62206	1.72764	1.69988	1.97336	2.04556	1.4919	1.2697	1.39528	1.6278	1.2485	2.22064	2.21287	2.51172	2.05958	2.25482	1.95595	3.14432	2.07374	2.67762	2.48991	2.68237	2.25298	2.67027	2.3181	1.88164
PI (O-19:1/20:5)	0.307873	0.265013	0.252356	0.4427	0.310451	0.200503	0.18948	0.178032	0.17763	0.214078	0.216974	0.134949	0.176486	0.171212	0.191916	0.296548	0.278055	0.292908	0.246601	0.284969	0.300913	0.288065	0.321527	0.422651	0.365843	0.620683	0.58431	0.507857	0.528232	0.492018
PS (20:1/20:1)	164.076	139.505	126.833	161.63	144.549	191.495	191.499	200.37	204.662	215.618	226.718	205.993	252.858	243.532	240.997	150.458	148.287	148.796	159.912	150.606	152.033	158.774	166.301	174.496	174.78	231.894	226.68	224.226	232.863	221.841
PS (20:1/20:2)	242.247	213.868	185.782	210.44	180.775	148.362	144.235	149.221	146.089	162.739	518.447	478.127	545.673	471.177	493.921	271.363	269.368	261.526	272.986	266.168	270.205	296.028	300.916	311.014	290.892	132.912	126.719	128.123	127.114	122.761
PS (20:1/20:3)	34.2623	28.1897	24.5645	28.6869	23.0959	19.6421	18.432	18.9674	17.1409	19.833	27.0811	25.0555	26.5945	22.9526	26.0489	58.5429	59.4777	55.6955	56.5745	53.3583	72.0445	90.0244	92.0442	91.2963	79.9429	8.56824	8.1654	7.89419	7.96519	7.66665
PS (20:1/20:4)	40.1821	35.0347	33.5527	38.6168	36.5035	18.8798	19.0029	20.0114	18.9539	22.9696	29.493	27.4846	28.5001	21.8103	28.2133	58.9388	52.7574	52.2747	55.6999	55.6532	103.85	106.955	107.338	121.515	113.258	11.7638	10.9385	10.6975	11.1767	11.0321
PS (20:1/22:2)	508.152	468.394	407.555	512.398	441.715	314.908	309.798	330.092	333.698	359.462	501.311	458.828	522.39	516.743	496.907	447.847	442.966	455.329	470.955	445.2	443.952	473.735	486.097	512.582	516.948	279.075	262.058	261.171	270.744	255.7
PS (O-21:1/20:2)	0.959967	0.812042	0.783843	0.94877	0.728111	0.979622	1.04051	1.07303	0.963621	0.990817	1.06298	0.936775	1.18098	0.989068	1.00362	0.524592	0.505686	0.387443	0.454124	0.527587	0.690709	0.863636	0.933375	0.866739	0.779063	1.61568	1.79956	1.7646	1.66932	1.37553
LPC 14:0	0.331522	0.35955	0.297812	0.297321	0.304447	0.107069	0.085149	0.08678	0.085156	0.078451	2.89059	2.61961	2.57649	2.57974	2.46169	1.67608	1.66306	1.76088	1.6277	1.67498	1.63408	1.80807	1.81615	1.61684	1.76656	0.115561	0.11776	0.12463	0.128114	0.111851
LPC 16:0	3.52184	3.93306	3.32931	3.5333	3.55321	0.737127	0.66276	0.800087	0.746953	0.67616	24.1001	23.0149	24.2678	23.9356	23.5183	11.5896	12.392	11.9773	11.8785	12.6573	15.9036	16.5557	16.8588	14.4383	17.2157	1.4047	1.4381	1.47708	1.64076	1.41348
LPC 16:1	0.996444	1.1367	0.80329	0.911018	0.916665	0.081373	0.075824	0.084099	0.079093	0.070761	10.7049	10.186	10.1089	9.74079	9.85945	4.42723	4.33775	4.3503	4.21663	4.30566	3.85259	3.86026	3.93891	3.53521	3.84625	0.182815	0.185262	0.160732	0.228088	0.15809
LPC 18:0	0.669259	0.681318	0.572329	0.64665	0.668176	0.240427	0.209339	0.242399	0.235009	0.200316	3.77323	3.60006	3.50584	3.66452	3.60881	1.31941	1.36255	1.39021	1.23038	1.44858	1.86587	1.87859	1.84902	1.47683	1.86878	0.518504	0.440891	0.438682	0.548825	0.442719
LPC 18:1	1.05971	1.08157	1.03124	1.09652	1.08847	0.163632	0.189171	0.198534	0.192433	0.210505	17.8911	17.1078	17.8307	17.8235	18.3214	3.51767	3.54138	3.78864	3.90637	3.66982	4.74269	5.06351	5.15322	5.04643	5.04659	0.390097	0.436105	0.436286	0.373366	0.402253
LPC 18:4	0.013589	0.014086	0.01352	0.014299	0.014387	0.004527	0.003855	0.003502	0.003258	0.003494	4.90298	4.75213	4.83918	4.88272	4.65063	0.260275	0.267104	0.265611	0.239695	0.268351	0.400006	0.432029	0.410843	0.398084	0.386737	0.014042	0.014947	0.017005	0.015677	0.013315
LPC 20:1	5.33434	5.07124	4.38503	5.26229	5.17849	1.15499	1.18492	1.29434	1.24838	1.11516	31.97	30.1305	29.34	31.1384	29.9746	10.8441	10.2273	11.1496	10.7628	11.3596	7.82353	7.72994	7.75436	6.46761	7.39853	1.85827	1.67382	1.707	2.11084	1.73104
LPC 20:2	3.64113	3.7314	3.0411	3.4727	3.38136	0.504186	0.478549	0.473507	0.503576	0.476806	36.7718	35.4591	35.0336	35.7735	33.8066	11.2947	11.0419	10.643	10.87	11.5937	9.29199	9.16918	9.59935	9.59288	10.1992	0.889856	0.847021	0.828419	0.970375	0.809465
LPC 20:3	0.47519	0.48803	0.429213	0.446233	0.443802	0.126605	0.123146	0.129559	0.12409	0.12385	24.8696	24.2514	23.8928	24.5256	24.1691	3.03433	3.17986	2.91917	3.06428	3.0008	4.88111	5.33891	5.38658	5.02626	5.08694	0.184697	0.165804	0.175125	0.188252	0.174168
LPC 20:4	0.960506	1.08215	0.801561	0.879762	0.930788	0.413824	0.362054	0.403455	0.403165	0.354768	89.6351	84.6497	81.5607	81.1667	80.6768	7.60416	7.95425	8.84916	7.81299	8.80302	18.4559	19.383	18.2095	17.0468	18.0501	0.788635	0.805997	0.734866	1.04461	0.712725
LPC 20:5	0.295351	0.298301	0.255895	0.267937	0.271659	0.136415	0.145486	0.139684	0.127236	0.1246	112.533	104.666	110.008	102.851	101.071	1.97673	1.84885	1.92884	1.88487	1.89965	4.95377	5.62509	5.52695	5.15527	5.53937	0.352978	0.351105	0.352229	0.383392	0.337625
LPC 22:5	0.011211	0.010502	0.009132	0.011385	0.011253	0.008543	0.008947	0.010345	0.008739	0.009189	5.96676	5.53013	5.85511	5.89047	5.62994	0.207708	0.202078	0.195781	0.20414	0.212675	0.444779	0.464096	0.472196	0.450752	0.479397	0.061213	0.052871	0.057161	0.067507	0.055269
LPC O-16:0	7.52744	7.99452	6.62031	7.59668	7.72627	2.74045	2.29342	2.64871	2.6055	2.37458	73.5703	68.6955	69.8358	71.6548	67.1985	13.3436	13.7212	13.6117	12.7748	14.4239	23.3599	23.8166	24.8027	21.3935	24.8388	2.89886	2.73983	2.68245	3.13127	2.56815
LPE 20:1	2.32166	2.62257	2.09359	2.3431	2.13709	0.239615	0.165123	0.249462	0.207108	0.215821	32.9067	31.8008	36.4989	32.0698	36.0005	2.17595	1.72388	2.27524	2.26156	2.10846	2.91533	3.54402	3.76135	3.19191	3.93184	0.140022	0.148584	0.157467	0.146509	0.122597
LPE 20:5	2.8373	2.55053	2.47587	2.66267	2.55973	1.46482	1.36951	1.44985	1.72161	1.5415	5.97665	5.40079	5.75187	5.90949	5.90091	2.18562	2.09329	1.98947	2.20376	1.98498	3.81824	4.65173	4.83717	4.55816	4.50549	0.940406	0.852587	0.867881	0.919163	1.12578
LPE P-18:0	4	3.71961	3.70334	3.85462	3.90284	2.96438	3.15573	3.41358	3.30442	3.98222	61.8069	59.4652	68.5823	66.2191	72.8224	7.67941	6.92245	9.21075	8.39199	7.6456	15.8412	17.6193	18.7535	15.8327	19.916	2.61691	2.678	2.68319	2.78261	2.41171
LPE P-18:1	3.77909	3.78197	3.41885	4.10469	3.83503	3.3599	3.28615	3.49561	3.47347	3.67624	60.7752	56.5696	65.2164	59.9284	64.7304	14.6881	11.9227	13.2036	14.3711	13.3154	21.3721	22.5129	24.2665	23.5578	25.5624	1.7019	1.68585	1.69858	1.86017	1.54128
LPE P-20:1	1.78301	1.75038	1.61164	1.94614	1.81187	1.51642	1.51419	1.52924	1.40947	1.72279	65.2078	60.351	67.0732	57.4766	67.8709	6.03908	4.84014	5.37404	6.18047	5.3635	10.7853	11.4164	12.1825	12.384	13.1541	1.05831	0.987664	0.953279	0.985924	0.896933
LPE P-20:2	0.646272	0.624172	0.561035	0.70908	0.608865	0.296916	0.279405	0.287751	0.275889	0.319857	23.5396	21.1349	24.7644	21.6877	25.2546	2.83309	2.2082	2.28694	2.74242	2.55541	3.76997	4.07091	4.31902	4.28995	4.58882	0.195344	0.215286	0.205252	0.198797	0.197917
LPE-N (FA 18:0)20:4	10.2599	10.7617	11.3516	11.365	11.9581	6.88449	7.87701	7.96711	8.13485	7.49849	3.40604	3.30018	4.0061	3.67398	4.06171	16.3854	15.6138	16.5851	16.4842	17.1935	26.5209	33.2743	34.7828	30.4537	35.7237	2.98087	2.97465	3.0651	3.14198	2.52603
LPE-N (FA 20:5)20:4	3.29821	3.35279	3.24735	4.02652	3.70202	1.79925	1.96392	1.99722	1.79742	1.95109	3.2343	3.10772	3.69106	1.99654	3.24953	4.14187	3.62014	2.88532	3.85454	3.8711	8.95995	9.68318	10.2738	9.54447	10.519	1.34524	1.42854	1.46225	1.49039	1.11394
SQDG (14:0/14:0)	621.117	778.91	661.211	598.49	724.748	400.634	446.958	475.534	543.423	442.485	2017.94	1984.5	2045.07	3120.57	2110.26	707.88	780.035	1021.79	759.464	785.065	997.702	1287.97	1170.94	1133.28	1142.1	1286.07	1285.04	1273.71	1410.23	1324.21
SQDG (13:0/16:0)	130.497	159.143	140.089	114.944	158.221	89.3579	99.1187	107.526	125.578	94.9497	177.189	164.112	173.508	284.39	182.75	94.6213	118.054	143.519	104.272	118.087	184.718	243.93	218.537	192.64	208.728	340.806	340.572	343.538	378.098	362.358
SQDG (14:0/16:0)	4528.22	5039.53	4468.77	4182.62	5097.46	4234.01	4607.63	5146.02	5291.41	4659.62	2659.39	2500.02	2671.66	4050.25	2737.47	3739.08	4167.59	6182.67	4269.92	4248	4954.32	5977.41	5392.65	4998.52	5170.17	8276.23	8230.07	8714.97	9436.6	9130.2
SQDG (14:0/16:1)	103.958	118.2	112.259	104.062	122.352	67.0741	86.1906	89.5371	92.9323	83.531	153.757	143.248	154.195	223.96	157.513	160.341	147.413	234.136	182.189	148.675	222.304	284.014	256.732	246.469	253.166	296.497	292.169	283.649	323.615	292.201
SQDG (15:0/16:0)	119.112	138.681	131.066	107.984	145.143	135.32	157.896	166.828	180.397	168.953	206.728	187.936	192.131	303.914	207.441	71.1724	83.7934	144.735	86.205	83.972	147.468	180.62	164.862	151.171	159.312	808.059	822.855	795.187	911.294	896.245
SQDG (16:0/16:0)	768.243	816.806	770.493	625.712	918.381	651.802	796.66	839.266	938.925	698.977	911.736	851.93	899.279	1413.26	1000.67	523.496	617.721	865.961	615.75	602.023	996.673	1267.6	1144.05	1080.99	1114.1	1425.19	1451.49	1409.25	1602.83	1526.81
SQDG (16:0/16:1)	92.1165	119.207	103.34	86.1981	109.838	129.041	129.647	154.019	155.919	176.132	256.47	239.988	229.876	352.124	245.343	104.32	112.644	192.241	121.655	113.928	227.62	293.992	258.896	223.031	248.128	373.138	385.962	378.432	423.834	395.366
SQDG (14:0/18:2)	81.8766	87.695	72.3535	69.3164	75.9961	58.2931	53.0197	60.5286	62.515	49.0564	14.7688	14.1131	13.701	20.3486	13.8947	105.986	112.309	120.544	106.739	116.812	80.972	96.7828	89.9964	100.704	86.9565	136.352	138.12	142.427	155.404	150.589
SQDG (14:0/18:3)	75.2659	78.7739	72.4055	73.334	80.1004	38.8964	46.7757	47.9788	49.0345	41.4744	19.2523	17.2432	18.1742	26.6768	19.369	137.578	113.163	189.576	153.71	115.395	63.2468	80.8731	74.1619	79.7167	73.1643	76.101	75.0675	72.4287	82.1352	73.8241
SQDG (14:0/18:4)	56.9561	62.0956	49.8509	51.1585	55.745	16.9122	16.8716	18.2732	18.7901	18.122	23.4745	21.2983	23.0108	32.548	23.3094	59.5628	61.0789	79.6667	62.6141	61.7773	24.2095	28.4976	28.1197	31.2188	27.1087	65.36	66.0376	65.1994	74.9291	69.2247
SQDG (14:0/20:1)	214.644	271.866	246.665	193.284	278.619	277.18	321.748	357.374	405.099	325.008	880.961	854.73	857.926	1370.99	947.841	196.876	246.02	289.765	217.083	232.312	478.607	608.651	547.573	482.217	529.241	716.101	697.813	682.749	777.517	721.496
SQDG (14:0/21:1)	60.6381	75.5462	68.7888	55.963	76.3217	102.364	117.507	125.905	148.71	121.868	246.285	229.887	237.218	359.22	256.976	30.4181	39.0961	56.4153	36.6634	37.6663	138.886	181.371	157.779	135.99	151.635	384.959	370.692	353.301	413.767	393.776
SQDG (16:0/20:0)	135.642	136.429	122.893	104.939	143.11	121.814	134.348	151.958	148.309	122.719	133.457	111.304	132.305	179.585	145.614	136.52	144.296	216.78	149.201	143.567	113.409	132.645	123.835	132.349	121.838	374.695	393.472	368.251	428.899	412.445
SQDG (16:0/20:1)	2290.45	2579.76	2412.36	2163.45	2789.02	2139.29	2415.35	2566.72	2873.1	2466.64	4336.85	3998.62	4189.05	6297.81	4471.93	2523.95	2895.49	4174.62	2880.77	2874.86	3554.84	4395.02	3997.59	3692.71	3825.07	4304.06	4356.95	4161.46	4767.9	4825.8
SQDG (16:0/20:2)	736.222	895.073	802.856	676.034	880.678	576.726	654.304	709.215	780.259	681.608	918.667	856.945	894.167	1300.82	948.421	753.14	907.518	1266.99	870.061	864.567	1023.11	1328.34	1141	1044.9	1123.7	1488.71	1427.55	1365.21	1591.13	1460.54
SQDG (16:0/21:1)	898.236	1002.14	953.964	878.457	1108.65	784.092	909.223	988.335	1111.4	962.237	1539.99	1533.26	1540.44	2380.29	1639.58	643.77	711.629	1119.45	723.081	726.589	1477.05	1767.51	1628.21	1555.07	1622.55	2027.65	1973.47	1957.57	2252.99	2169.09
SQDG (16:0/22:1)	2787.63	2999.49	2886.45	2661.21	3436.85	3212.66	3663.77	4047.15	4310.88	3861.47	2386.93	2232.45	2453.43	3723.2	2626.64	2714.97	2851.36	4029.56	3012.02	2890.55	3156.6	3925.98	3567.53	3458.41	3629.17	6889.55	6871.79	6557.8	7556.79	7181
SQDG (16:0/22:2)	469.916	515.811	479.852	451.519	531.134	347.261	368.612	411.969	434.541	398.627	524.215	499.024	500.305	769.522	533.54	435.372	452.821	705.237	486.234	460.039	465.833	573.384	530.077	539.924	523.448	945.293	923.885	899.348	1059.9	1006.25
SQDG (16:0/22:3)	171.268	174.172	162.682	148.002	184.042	139.617	161.875	166.412	190.362	163.671	136.387	126.099	130.823	188.247	141.194	167.387	177.519	266.327	191.152	177.647	174.161	219.577	196.98	194.184	189.289	333.286	323.754	313.075	365.627	345.558
SQDG (20:1/18:2)	171.268	174.172	162.682	148.002	184.042	139.617	161.875	166.412	190.362	163.671	136.387	126.099	130.823	188.247	141.194	167.387	177.519	266.327	191.152	177.647	174.161	219.577	196.98	194.184	189.289	333.286	323.754	313.075	365.627	345.558
SQDG (18:0/22:1)	62.5404	66.4497	60.2492	51.8641	67.0515	96.6828	110.568	122.149	132.868	116.545	68.1921	69.2866	86.5816	90.683	78.7991	45.4357	53.4212	52.1487	51.5575	55.7973	46.12	46.958	52.6134	46.2302	44.2494	398.445	422.681	421.363	464.536	430.762
SQDG (18:1/22:1)	83.6568	86.3006	84.2912	71.5028	89.3934	77.582	79.1664	88.2551	91.2191	90.0876	32.3479	31.1195	32.2259	39.247	33.0536	100.757	104.368	126.891	107.291	106.257	75.1632	94.5675	86.9471	88.1948	88.737	83.6979	82.8892	80.3105	94.0346	87.1949
Cer (d18:1/22:0(2OH))	10.7421	9.90218	10.093	10.9034	10.6007	14.9775	14.2193	16.486	16.9887	15.82	12.427	11.6202	12.1478	14.0617	13.4136	11.2619	11.0281	12.1	11.7232	11.6942	23.649	28.0658	27.5887	28.7754	27.9738	11.1686	10.2888	9.96725	10.4585	9.65713
Cer (t18:1/18:1(2OH))	5.89444	3.51482	4.46852	4.65607	4.60974	4.3299	4.50825	5.62871	5.08892	6.15875	2.01628	1.12241	1.82558	1.25575	0.297189	4.08529	2.35926	1.92389	1.74467	3.90994	3.19806	3.6079	4.90909	5.56226	5.43542	ND	ND	ND	ND	ND
Cer (t16:0/22:1)	15.2661	15.6478	13.4586	15.455	14.4849	11.5712	10.9946	12.7587	11.8748	12.4391	25.216	25.4434	25.0472	24.4962	27.3083	17.0271	16.0094	15.9181	16.939	16.5243	39.7859	47.9237	46.0636	49.6471	46.4613	9.51495	8.87072	8.58283	9.44654	8.06306
Cer (t16:1/22:0(2OH))	1.68615	1.62778	1.48455	1.66194	1.45922	0.480002	0.457256	0.522509	0.461096	0.513965	99.6681	97.8164	102.893	100.623	105.278	1.59153	1.48031	1.38667	1.55019	1.51224	3.61247	4.29941	4.03617	4.38757	4.1111	0.928799	0.879625	0.864982	0.864929	0.810761
Cer (t18:1/22:0)	12.8496	11.7693	12.2078	13.2635	12.803	18.3676	16.747	19.5858	19.618	18.6113	15.1849	14.6252	14.743	16.9034	15.9703	13.1607	12.9695	14.6362	13.4573	13.3526	28.4621	32.8404	33.005	33.7307	33.1249	13.9818	12.5928	12.3968	13.8166	12.013
Cer (t18:1/22:0(2OH))	5.05884	4.74075	4.79773	5.03831	5.06453	2.28739	2.24306	2.59814	2.65252	2.70875	20.1052	20.8195	20.6569	19.9902	22.1195	6.23398	6.24871	6.87645	6.40825	6.46767	4.57841	5.29965	5.39298	5.47612	5.43281	2.52628	2.40578	2.37913	2.38598	2.29205
DG (16:0/20:1)	297.962	360.489	336.474	337.369	344.174	299.256	324.422	339.341	325.331	399.446	227.192	263.063	217.107	233.537	292.36	405.673	397.095	396.312	411.278	408.658	268.822	269.208	264.311	268.82	272.614	262.904	293.842	279.632	231.538	286.517
DG (16:0/20:2)	279.356	319.32	296.894	297.553	308.515	243.252	262.837	278.799	275.06	326.938	151.774	157.256	136.749	155.891	180.36	369.956	344.109	344.181	372.821	354.178	248.631	251.981	256.562	279.695	269.401	162.238	179.491	169.619	162.511	174.697
DG (16:2/20:5)	104.694	64.0273	66.6073	57.5438	61.6175	58.6717	54.4634	41.8815	57.7134	65.6877	46.2687	38.7394	63.6008	44.8638	45.8527	58.6262	67.2121	65.4087	61.6571	63.6463	77.4191	56.9748	55.3863	61.656	57.5643	49.0665	71.374	76.0031	67.0161	64.4179
DG (18:0/20:1)	330.261	400.295	373.208	341.42	381.525	230.406	239.709	247.986	238.182	308.51	150.575	181.356	171.611	153.302	206.183	400.904	430.851	416.075	443.636	425.345	205.905	216.761	202.874	212.743	205.899	165.216	188.808	184.607	120.015	180.005
DG (16:1/22:1)	293.799	353.117	331.378	318.2	333.44	249.633	261.639	286.167	265.987	330.754	153.758	178.602	152.579	159.297	205.192	368.593	366.286	365.655	383.72	375.621	220.894	230.269	229.629	239.484	229.5	167.126	184.61	171.469	140.765	180.493
DG (18:1/22:1)	229.091	273.48	259.27	236.929	268.894	228.882	227.708	256.462	245.796	306.107	118.588	138.385	130.81	119.336	161.739	346.831	387.897	375.887	389.47	386.372	167.691	178.469	168.764	173.477	168.888	170.957	190.519	179.597	118.067	172.135
DG (20:1/20:2)	230.592	262.411	256.826	232.969	255.951	213.585	225.632	237.218	223.271	289.036	128.631	154.38	132.863	130.958	173.766	343.593	335.656	329.117	358.229	339.19	167.312	175.065	168.472	182.079	170.646	150.874	173.767	163.017	118.17	161.202
DG (20:0/20:5)	227.588	256.857	242.999	235.733	252.794	181.228	196.679	208.483	206.637	250.143	244.373	272.353	228.834	249.198	305.894	259.366	234.973	237.55	258.369	242.722	178.42	182.092	181.991	205.653	193.346	155.131	175.33	161.247	148.615	172.738
DG (22:1/20:2)	246.64	267.871	254.311	230.077	269.231	160.18	163.751	190.142	179.787	230.866	99.1953	119.529	117.222	102.16	136.349	297.409	335.88	338.075	348.091	338.273	114.665	123.524	120.902	125.552	118.276	123.655	136.191	127.25	81.3576	121.434
DG (O-21:2/22:1)	2.71341	2.13762	2.01062	1.20463	1.33127	1.26689	1.22767	1.16058	0.698828	0.51763	2.07757	2.39994	3.31194	2.01586	2.46923	1.33156	1.76937	2.7549	1.70682	1.43339	1.50318	1.61931	1.72045	1.1425	1.0117	1.34089	1.65644	2.22395	0.722003	0.673292
DGTS (18:3/20:5)	7.93414	5.79093	8.64823	5.63535	5.16329	5.17134	8.49699	5.11372	6.37236	8.93086	29.0619	32.7654	50.3925	31.7733	38.8398	7.15899	6.75599	11.0632	7.02767	8.05299	6.26605	5.96257	6.31046	9.04785	6.74974	8.73168	10.6769	11.1731	11.8153	9.03586
DGTS (18:4/20:5)	10.2156	9.67782	9.23009	6.9674	9.52193	4.77881	2.51177	5.37416	3.69691	4.52283	9.57709	7.9438	11.9424	10.0375	12.7388	3.85237	4.47316	5.20326	1.26744	2.37518	1.35232	1.5255	1.0295	0.817164	0.456626	1.35888	3.44932	3.44134	2.59792	3.09883
MG 14:0	0.265834	0.374125	0.267635	0.261769	0.271968	0.270472	0.242021	0.259792	0.265394	0.264702	5.81301	5.60356	6.29866	6.41386	5.93417	0.630048	0.72551	0.63788	0.642084	0.652348	0.47383	0.559121	0.525821	0.619455	0.634786	0.547269	0.548363	0.580363	0.564266	0.584473
MG 16:1	1.09322	1.2662	0.948002	0.979401	1.0085	0.253412	0.224147	0.234496	0.253022	0.274328	9.07585	9.19863	9.73997	9.71597	9.70286	2.43782	2.62847	2.39477	2.26971	2.41949	1.21919	1.36142	1.2973	1.72486	1.60948	0.520052	0.561119	0.554546	0.600075	0.60311
NAE 16:3	3.44128	5.03517	3.08969	3.11467	3.36487	0.409079	0.349661	0.397722	0.385774	0.403792	79.1316	78.5808	77.9554	84.0819	78.7676	4.66783	5.47895	4.72062	4.82597	5.38549	5.07069	5.53416	5.06445	6.44463	6.04932	0.887726	0.998341	0.964127	1.01268	1.03288
NAE 17:4	1.21821	1.83309	1.16978	1.10296	1.16185	1.64504	1.50365	1.58098	1.4173	1.45788	3.76902	3.79251	3.71532	4.20284	3.94174	2.23711	2.18289	1.86345	1.87142	1.82312	2.07666	2.38805	2.35785	2.58448	2.80601	2.02439	1.97601	2.05273	1.73253	2.00521
NAE 18:3	9.61729	14.3763	9.14535	9.68155	9.6133	2.00793	1.83719	1.99518	1.96422	1.93382	122.423	124.788	137.397	130.011	136.688	11.8524	14.2513	11.4335	13.5636	13.2009	17.4442	19.4524	16.8697	22.5075	23.0867	2.82199	3.60468	3.47198	3.32538	3.40309
NAE 18:4	23.4428	31.0845	21.1629	20.7689	21.537	4.98264	4.52111	4.29637	4.04538	4.44182	359.034	365.017	385.247	390.08	369.172	24.188	27.2356	23.8038	24.8434	26.1756	28.8166	35.0818	33.0724	39.7767	38.5072	10.1222	10.904	11.1762	11.1267	10.441
NAE 20:5	1.2103	1.78869	1.09781	1.12063	1.19278	0.324372	0.273823	0.309373	0.304302	0.321077	30.1778	29.0106	31.3955	33.6049	29.6547	4.87143	5.66832	4.93364	5.27676	5.38773	3.85901	4.3458	4.06181	4.81484	4.93395	1.14673	1.27286	1.21391	1.34871	1.18955
NAE 6:0	0.207856	0.277001	0.451643	0.357119	0.311627	1.42949	2.0363	1.82339	2.89848	2.3189	45.3037	34.2453	52.0755	49.6347	75.5381	1.72986	1.84134	1.41414	1.63817	1.55365	1.89047	1.35306	0.384589	2.51718	2.05251	1.24008	1.51928	1.15593	1.10697	1.52266
NAE 9:0	7.28831	11.4271	6.60016	8.08028	7.65571	7.61364	7.37133	8.6531	6.58	8.67831	33.7749	27.0239	26.0352	27.4899	29.0372	6.43598	6.46345	6.0875	6.11325	7.74164	9.08193	7.94717	9.47415	10.0245	9.35497	7.71106	11.5231	8.32496	8.94537	7.95578
TG (14:0/14:0/14:1)	155.703	195.567	197.438	315.401	433.046	1285.07	1117.16	1444.55	2110.26	3240.68	65.7347	78.1522	49.0962	67.4384	89.2429	289.056	304.519	267.192	312.795	448.215	621.791	675.368	651.887	799.818	984.913	127.061	104.692	103.731	107.448	299.584
TG (14:0/16:0/14:1)	450.2	518.509	519.749	819.648	1030.3	1291.73	1230.77	1554.54	2379.84	3426.21	232.758	279.291	209.173	239.743	296.28	695.979	692.99	689.29	769.148	1051.07	960.642	1058.41	996.034	1274.09	1467.19	252.406	212.121	223.146	197.281	487.352
TG (14:0/14:0/16:2)	265.143	320.582	316.991	496.132	685.677	823.227	706.088	922.578	1409.52	2032.26	98.2061	120.728	81.774	103.379	130.753	492.84	523.072	469.464	536.262	776.346	744.678	827.275	787.3	974.733	1204.35	115.236	93.2972	96.8577	97.4565	265.267
TG (14:0/14:0/18:1)	763.699	784.315	773.763	1233.39	1376.63	1130.41	1150	1383.56	2256.27	2979.92	360.096	403.757	342.178	384.024	463.185	905.199	917.971	904.794	1010.34	1336.99	1010.9	1129.56	1152.21	1320.39	1621.13	350.961	282.745	328.586	309.284	534.038
TG (14:0/16:1/16:1)	518.887	604.012	584.723	947.285	1157.64	885.097	857.576	1090.26	1694.91	2402.84	247.747	298.405	221.931	259.193	321.538	794.213	797.19	814.685	876.795	1253.08	956.801	1063.57	1017.44	1239.96	1459.74	240.84	199.715	219.689	195.365	417.363
TG (14:0/14:0/18:3)	271.474	362.378	353.704	569.087	757.687	843.302	754.093	966.513	1464.2	2243.53	231.12	269.754	171.404	228.611	295.072	516.041	516.905	481.716	556.09	798.786	639.437	719.379	662.771	865.068	1035.2	264.369	215.609	219.549	211.32	526.255
TG (14:0/14:0/18:4)	432.141	551.107	542.618	866.814	1193.31	1593.89	1386.28	1773.98	2714.2	4019.54	482.15	592.81	391.854	519.295	661.883	605.28	650.608	564.375	672.438	968.184	698.244	776.818	749.631	920.933	1153.42	528.21	433.592	437.852	474.172	1263.06
TG (16:0/14:2/16:3)	140.815	192.742	196.424	350.243	478.195	539.425	461.544	608.789	1004.91	1567.59	157.369	197.233	115.012	164.748	229.428	164.837	176.846	143.75	174.051	270.142	283.676	309.3	314.726	398.279	507.721	169.555	135.553	129.687	152.879	480.322
TG (14:0/14:0/20:1)	916.454	835.686	784.506	1395.58	1428.49	1296.38	1263.34	1470.17	2414.99	2806.65	370.145	394.262	387.553	413.817	473.927	865.216	887	826.591	997.659	1183.51	960.422	954.156	997.842	1118.23	1352.14	488.581	444.699	448.099	500.392	630.391
TG (14:0/16:0/18:2)	774.009	781.215	726.159	1221.69	1313.04	1238.95	1214.29	1476.93	2304.84	3017.54	379.478	415.359	363.647	404.803	476.265	865.198	906.35	920.31	1034.75	1369.51	993.066	1111.7	1133.38	1309.87	1514.08	394.158	331.896	381.059	368.352	593.22
TG (14:0/16:1/18:2)	552.538	605.255	584.638	960.118	1087.48	1083.58	1046.28	1269.87	2055.47	2874.54	362.105	417.449	306.74	358.959	465.788	682.722	724.68	738.145	801.725	1119.62	798.632	917.627	913.32	1086.83	1241.61	452.212	339.888	390.269	349.186	713.732
TG (14:0/16:1/18:3)	698.416	844.186	809.632	1316.96	1625.31	1673.14	1611.47	2059.93	3233.9	4568.32	562.741	671.344	492.562	575.79	718.135	848.926	849.059	862.475	953.631	1309.05	923.555	1031.68	969.584	1207.69	1452.38	783.672	648.741	697.814	601.898	1426.15
TG (14:0/16:1/18:4)	596.378	755.468	730.288	1159.26	1578.91	1685.88	1478.16	1895.05	2989.88	4295.92	491.559	601.607	396.706	512.168	657.649	762.302	782.354	716.594	825.784	1187.2	883.684	1009.37	915.626	1189.2	1457.5	619.968	511.904	507.445	523.434	1353.96
TG (16:1/16:1/16:4)	196.588	267.354	268.934	446.672	641.666	540.535	479.148	613.927	942.434	1487.26	177.784	222.393	130.091	187.424	257.985	230.51	241.459	200.133	246.271	366.57	357.456	401.786	395.56	495.941	618.342	294.159	234.971	234.782	255.67	740.428
TG (14:0/16:4/18:4)	136.458	214.255	192.109	338.983	468.204	297.993	254.881	311.412	551.366	817.63	362.495	460.299	248.654	403.809	539.967	37.3128	34.3612	29.9738	37.816	58.2811	143.95	149.038	141.574	198.017	248.273	298.441	239.009	213.352	303.692	815.141
TG (16:0/18:0/16:1)	659.509	561.911	499.507	932.32	1019.47	1527.24	1379.4	1579.58	2806.91	3170.22	368.968	379.797	405.327	446.485	489.177	646.804	580.045	606.168	708.983	908.859	738.183	666.232	753.383	926.155	1017.37	651.152	597.746	612.1	839.043	721.028
TG (16:3/18:3/16:4)	33.4644	53.725	46.5754	81.1919	119.401	60.3683	55.6181	64.283	109.528	158.094	134.709	167.849	84.5169	149.094	195.422	6.18504	5.74817	4.48877	6.00922	9.0491	37.4637	38.89	34.9138	50.6176	63.2538	90.5641	72.9557	64.5601	96.0922	249.639
TG (18:3/16:4/16:4)	13.1213	21.0321	19.0099	34.2786	45.5113	26.5693	25.208	26.5403	43.2568	65.1241	221.647	266.236	138.467	248.519	313.473	1.57557	1.42955	0.696568	1.29837	1.96672	15.3113	15.7121	12.6243	20.279	25.8532	31.7586	25.035	21.9709	35.8136	87.2268
TG (16:4/16:4/18:4)	5.79703	9.67361	8.74367	17.2736	20.2101	8.27029	7.60377	8.34755	13.679	22.3361	137.408	165.927	79.2788	161.917	192.917	0.80311	0.512471	ND	0.588264	1.13724	4.34301	4.27412	4.48677	6.00912	7.22869	5.60935	4.85606	4.07641	7.06845	16.2456
TG (16:0/16:1/18:1)	900.962	830.478	745.104	1391.79	1411.04	1840.3	1695.29	1999.85	3246.4	3718.28	461.541	525.393	498.053	560.669	639.491	923.513	955.992	934.586	1088.2	1394.24	1089.12	1082.13	1155.87	1321.55	1517.47	587.264	536.43	555.414	644.578	749.239
TG (14:0/16:1/20:2)	798.038	744.487	704.586	1226.58	1285.51	1323.42	1266.36	1558.72	2503.15	3039.77	511.056	533.365	484.248	539.338	604.756	815.136	859.9	855.613	995.831	1216.95	910.761	1009.74	1030.78	1200.91	1378.9	508.3	439.195	456.041	443.861	684.19
TG (14:0/16:1/20:3)	801.964	806.611	783.049	1298.28	1415.66	1513.97	1505.63	1815.79	2926.25	3812.52	535.506	568.302	482.544	532.776	657.393	778.577	822.1	819.488	903.845	1206.85	809.49	922.68	932.254	1102.65	1272.12	766.551	640.27	730.561	676.924	1175.92
TG (14:0/16:1/20:4)	810.528	921.865	885.104	1468.61	1705.36	1552.13	1511.52	1914.04	3075.46	4153.62	634.192	745.072	566.548	655.362	837.062	817.479	862.426	860.725	941.96	1333.97	855.515	991.098	965.849	1154.62	1330.24	835.725	679.559	742.991	692.563	1441.76
TG (14:0/16:1/20:5)	484.996	598.848	592.263	949.213	1262.21	1046.78	933.483	1214.4	1900.05	2723.84	433.782	519.186	353.473	452.182	567.407	595.039	599.077	569.631	659.381	900.722	630.811	709.984	653.548	848.312	1015.69	525.316	440.344	454.51	428.156	1080.98
TG (16:0/16:3/18:4)	274.153	365.079	364.496	584.201	820.401	705.799	605.919	807.918	1190.18	1795.55	393.421	479.353	296.518	419.272	541.849	260.98	278.026	236.159	292.25	412.132	293.121	329.369	313.714	394.297	483.004	488.625	388.248	388.343	427.597	1158.34
TG (16:3/18:4/16:1;O3)	3.51745	6.32814	6.33996	11.3699	15.4508	2.39656	2.82371	3.01659	4.41383	7.60925	5.8602	9.14726	4.06557	7.04357	10.858	ND	0.05432	0.096844	0.06714	0.221978	1.78868	1.81586	1.88438	2.54686	3.17729	8.3107	6.68533	5.4333	6.57083	22.4208
TG (16:0/16:4/18:4)	308.979	427.607	434.329	750.966	1038.15	677.677	579.549	765.091	1229.16	1921.12	479.109	601.226	348.446	499.965	696.038	175.709	184.436	149.985	183.599	279.863	205.004	226.183	227.49	292.916	359.123	613.858	480.635	470.249	548.998	1648.1
TG (16:1/16:4/18:4)	133.016	198.357	180.964	319.454	445.442	253.833	220.451	270.071	478.084	758.321	186.283	239.696	131.805	209.448	285.658	49.1661	49.5881	40.6828	53.4228	80.0797	110.111	116.938	112.386	153.421	187.03	268.533	214.382	194.929	254.376	718.854
TG (14:0/18:0/20:1)	549.915	438.092	411.094	830.068	921.136	1394.07	1094.82	1496.1	2321.31	2809.39	328.925	371.269	369.025	433.882	439.418	580.755	495.55	498.787	641.017	705.631	492.154	501.025	583.469	721.656	784.951	703.022	632.153	593.653	1022.19	714.232
TG (16:3/16:4/20:5)	49.936	81.3956	69.9505	119.808	174.737	56.6403	51.4428	57.4481	98.106	146.858	186.566	224.464	122.092	205.686	268.312	5.62174	4.7232	3.53835	5.35451	7.03256	47.7799	49.2122	44.3782	66.5462	81.5865	89.8588	73.0851	62.4829	94.4952	238.219
TG (16:0/16:1/20:1)	1048.27	827.749	799.38	1468.41	1676.07	1802.54	1549.83	1829.99	3106.54	3439.85	483.241	504.826	540.762	606.245	636.405	1049.54	920.001	929.977	1085.81	1400.84	1032.63	941.47	1090.37	1376.45	1381.77	713.737	659.1	662.387	962.408	706.348
TG (16:1/20:1/16:1;O3)	52.5622	45.3057	46.3362	63.3631	77.3077	66.8845	55.8759	71.3525	111.82	147.185	37.4393	33.1643	27.6628	31.3055	39.8004	28.5128	33.166	35.5143	36.1953	41.4319	29.1377	30.7344	31.0183	32.6718	36.4213	45.647	35.9876	44.2721	28.5535	44.3362
TG (14:0/18:1/20:2)	1059.53	940.962	899.247	1614.32	1753.26	1435.75	1329.22	1581.29	2555.29	2795.21	508.842	563.855	564.035	615.994	691.231	1009.06	1010.67	981.832	1245.57	1519.15	1047.72	1044.41	1111.2	1336.37	1504.84	555.543	507.372	511.986	606.528	652.661
TG (16:0/16:1/20:3)	828.718	773.578	719.695	1262.73	1345.46	1337.05	1265.76	1543.34	2501.78	2888.88	502.018	546.709	506.25	548.975	635.5	766.61	788.811	776.8	936.432	1127.46	802.798	820.297	886.525	1000.33	1118.55	652.049	576.594	591.398	622.043	853.408
TG (16:0/20:4/16:1;O3)	37.2077	39.9445	44.0819	66.9166	87.4127	54.9055	43.7639	65.6359	95.7002	134.516	27.3455	32.1547	21.248	27.123	36.7045	24.5107	23.5017	22.3793	26.0578	34.8703	21.9715	22.8571	20.9102	26.5072	33.9544	95.1272	71.4884	70.582	33.5306	106.644
TG (16:0/18:1/18:4)	915.668	870.328	825.19	1414.8	1490.62	1413.01	1379.3	1689.44	2701.72	3477.89	643.293	700.776	620.705	685.099	806.596	714.695	773.509	780.792	882.59	1145.47	708.669	825.213	828.307	950.067	1101.52	872.407	755.012	804.34	775.198	1251.49
TG (16:0/20:5/16:1;O3)	25.5763	33.0887	33.5526	52.0392	72.9899	47.1614	40.9107	45.0573	78.6356	116.925	17.8223	24.6327	14.4105	19.0632	25.8816	15.2958	16.6235	13.7638	17.516	24.1237	18.3832	21.9684	19.5591	26.3964	31.0955	42.1061	31.2223	29.0449	21.1962	72.5238
TG (16:1/18:1/18:4)	699.679	732.489	722.99	1191.47	1322.14	1159.06	1126.79	1395.48	2225.19	2988.52	568.89	635.427	522.638	584.652	747.059	661.726	708.8	695.834	755.871	1080.78	610.302	719.992	723.818	814.03	959.354	724.791	562.782	643.251	619.814	1135.59
TG (16:1/16:2/20:4)	450.167	541.73	517.836	835.305	1026.9	808.651	752.74	977.758	1546.52	2116.17	422.3	499.976	370.921	433.856	547.659	417.474	420.95	423.079	484.085	673.534	388.696	424.7	413.123	509.233	605.558	559.799	480.042	487.687	420.477	1081.05
TG (14:0/18:3/20:5)	517.797	669.917	658.057	1053.68	1413.26	1021.15	906.05	1159.22	1821.88	2684.79	479.824	582.853	390.178	496.908	644.61	395.705	399.488	369.379	425.633	623.527	342.741	397.389	355.828	477.159	579.76	776.675	641.379	642.799	653.546	1644.66
TG (16:1/18:4/18:4)	406.334	528.22	536.819	848.53	1211.42	863.426	762.406	994.477	1477.85	2296.9	402.562	499.053	305.911	432.701	570.49	261.658	277.468	231.516	289.228	421.248	275.651	311.104	303.681	382.083	467.797	673.974	530.776	538.555	593.553	1634.16
TG (14:0/20:0/20:1)	357.21	247.135	271.03	495.129	571.022	620.513	465.453	658.141	1100.84	1318.01	188.772	210.182	208.716	268.825	232.166	375.401	326.292	330.197	380.637	423.082	273.363	259.372	301.647	359.164	395.532	351.517	311.572	225.577	642.365	331.637
TG (18:0/18:1/18:1)	872.015	671.624	661.398	1261.55	1413.37	1564.4	1235.74	1660.78	2496.14	3131.93	441.647	520.306	517.588	599.354	598.016	861.907	772.727	772.712	949.448	1068.8	718.957	745.204	840.238	1036.41	1122.62	635.368	579.256	521.121	1020.69	656.327
TG (16:0/18:1/20:2)	942.284	705.45	663.503	1337.68	1473.95	1462.92	1233.94	1504.34	2477.37	2815.81	524.281	562.228	595.42	693.739	697.928	924.194	843.789	875.534	1048.36	1230.83	858.848	861.528	954.993	1141.8	1275.2	522.182	489.22	490.367	723.947	501.846
TG (16:0/18:1/20:3)	844.631	690.94	667.846	1230.76	1301.09	1234.57	1153.32	1306.8	2247.91	2372.73	483.483	528.554	556.05	612.842	673.87	808.888	741.966	795.725	924.223	1147.47	776.309	777.11	866.113	1050.04	1116.45	499.226	472.693	478.771	602.746	531.628
TG (16:0/18:1/20:4)	939.962	827.028	762.992	1376.53	1453.47	1521.3	1394.04	1652.84	2632.59	3015.53	588.938	657.383	665.183	716.607	805.861	729.417	746.582	771.498	890.481	1125.14	794.477	803.255	911.384	1031.89	1146.13	752.876	679.597	701.012	822.5	902.703
TG (14:0/20:1/20:5)	902.073	837.31	775.223	1374.39	1385.1	1384.84	1295.4	1621.94	2542.38	3043.86	649.464	692.298	640.611	710.293	803.577	695.147	749.544	736.319	867.832	1046.59	690.604	753.897	796.269	906.451	1032.24	767.854	696.809	703.292	747.026	1039.73
TG (14:0/18:2/22:5)	577.545	578.157	548.848	900.657	980.068	912.543	855.573	1074.54	1733.02	2245.04	433.002	462.162	402.606	442.335	543.323	458.524	497.741	502.165	541.705	732.864	433.674	488.901	500.41	571.414	691.109	508.158	410.966	472.943	433.839	751.46
TG (16:0/18:3/20:5)	517.32	550.503	543.068	876.223	1023.14	810.365	782.386	1001.82	1589.85	2174.75	350.224	408.812	311.247	351.912	449.778	359.448	382.82	371.711	419.792	592.912	321.585	376.115	369.508	438.06	507.779	561.2	460.611	493.954	436.812	988.383
TG (14:0/20:4/20:5)	543.743	652.829	637.585	1029.97	1317.38	918.526	823.029	1090.52	1687.4	2402.82	379.238	460.689	324.223	402.86	496.702	360.678	365.895	357.644	415.28	567.2	329.434	368.522	340.091	440.094	521.632	736.81	623.659	646.476	577.304	1465.28
TG (14:0/20:0/22:1)	137.985	93.8398	104.943	183.987	210.048	298.317	212.915	309.438	512.5	614.652	102.156	122.28	118.204	146.632	115.656	150.156	133.592	124.834	158.434	179.465	109.859	107.679	124.47	148.689	168.909	153.369	140.554	100.055	278.617	129.102
TG (14:0/22:0/20:1)	104.118	64.0141	68.4352	122.573	146.312	231.598	177.265	256.655	468.626	552.746	123.663	127.605	117.681	163.92	128.222	157.87	111.022	122.418	127.754	156.49	75.6655	72.7161	77.8704	105.72	107.545	165.819	132.008	102.858	353.222	138.664
TG (16:0/18:1/22:1)	696.37	495.45	528.66	948.583	1127.72	1520.19	1193.14	1574.16	2562.61	3086.51	526.685	608.325	599.87	751.461	634.297	801.294	688.567	708.161	809.047	942.079	569.319	551.604	627.406	796.104	877.165	787.773	702.135	523.974	1539.48	803.513
TG (16:0/20:1/20:2)	964.232	755.678	773.881	1392.89	1613.21	1834.92	1420.96	1938.54	2889.12	3578.73	664.551	770.943	770.228	903.253	884.922	1037.18	921.223	907.595	1111.28	1249.23	819.981	807.457	991.422	1173.48	1325.97	756.248	704.115	586.144	1207.48	770.137
TG (16:0/20:1/20:3)	932.091	713.603	652.846	1307.41	1408.75	1514.52	1213.27	1490.49	2419.02	2748.12	514.541	591.451	588.383	699.308	698.237	876.896	817.878	838.883	1033.53	1158.78	722.568	760.191	828.859	1019.81	1130.07	565.941	536.583	511.443	843.121	536.829
TG (16:0/20:1/20:4)	1021.91	826.641	775.51	1525.99	1677.6	1476.9	1351.18	1524.06	2649.45	2901.39	537.189	621.262	615.693	699.662	757.149	871.054	835.357	823.654	987.517	1231.01	816.209	784.14	874.649	1097.4	1142	733.346	696.349	703.77	925.922	707.207
TG (16:0/20:2/20:4)	961.578	827.23	775.454	1417.68	1542.01	1412.15	1300.27	1514.75	2539.72	2644.1	565.463	634.306	637.811	692.07	756.885	727.276	710.644	741.848	860.563	1087.67	705.684	707.765	795.928	945.8	1030.68	811.353	756.91	765.267	933.914	939.482
TG (16:1/20:3/20:3)	639.689	608.119	553.794	996.838	1018.36	936.285	888.356	1043.52	1654.28	1942.72	403.834	447.171	415.693	444.697	530.327	475.183	497.837	484.888	592.515	708.974	444.257	448.417	504.348	568.955	645.716	511.328	468.905	485.342	524.39	651.677
TG (20:0/18:1/20:1)	383.813	252.654	265.026	492.338	567.506	736.985	620.629	802.011	1414.6	1712.56	352.388	367.151	340.219	480.767	367.625	519.447	377.015	388.973	442.664	509.677	254.966	252.483	265.298	361.547	372.013	460.312	372.746	287.964	1015.97	452.834
TG (16:0/22:1/20:2)	775.338	536.364	598.667	1053.03	1259.14	1208.49	958.149	1235.61	2104.28	2465.74	497.368	573.274	531.244	680.015	565.984	812.055	676.639	690.003	804.616	956.751	536.586	532.761	582.994	772.921	823.358	611.827	550.102	409.081	1211.35	599.549
TG (18:1/20:1/20:2)	609.176	465.332	472.769	886.557	1009.41	926.656	731.796	1000.37	1494.17	1821.72	367.397	429.938	413.68	514.847	477.688	591.377	548.284	531.685	634.604	691.534	443.2	445.015	534.245	653.296	710.623	364.594	348.955	260.254	596.458	354.045
TG (16:0/20:0/22:5)	569.327	457.836	433.709	839.312	891.509	945.309	726.049	946.775	1476.67	1737.62	371.104	418.055	397.025	481.605	475.772	522.235	490.395	490.172	598.422	672.18	418.293	432.442	490.308	604.549	649.361	403.348	364.243	334.638	563.6	358.745
TG (18:1/20:1/20:4)	604.216	496.374	451.001	881.424	979.56	969.625	798.505	966.718	1625.01	1783.38	385.348	430.853	431.816	504.067	513.733	478.109	442.958	451.707	538.761	651.787	420.968	421.433	468.655	569.048	649.293	497.849	449.988	452.268	680.695	451.579
TG (16:0/21:1/22:1)	42.374	31.9355	29.5378	63.1604	63.5777	129.995	103.377	147.26	234.546	332.173	55.5096	49.9032	47.7798	70.4773	52.9922	61.9653	41.7193	41.3688	47.0546	52.3661	32.1171	32.1311	37.4766	44.5749	49.9278	81.2936	66.9283	48.1545	191.662	77.202
TG (16:0/20:1/24:1)	54.313	35.6329	38.3245	73.819	80.8662	116.383	85.491	124.069	213.316	264.646	47.9201	49.493	46.1058	69.1161	48.1404	64.5208	45.1354	46.431	52.6778	59.5684	33.5902	34.1528	36.4729	49.7914	51.1687	52.4984	44.2407	31.5835	125.979	44.6757
TG (18:0/20:1/22:1)	60.4681	52.9078	41.2303	98.5007	91.3685	168.566	130.103	200.274	292.265	467.656	106.186	92.0689	98.8738	125.459	98.6154	116.675	72.0453	66.59	80.2516	93.8645	45.2661	43.5776	56.3349	57.5149	68.6324	98.167	81.8513	54.9299	247.138	93.2909
TG (20:0/18:1/22:2)	272.253	189.709	183.557	365.296	399.906	564.924	450.19	611.183	997.291	1328.1	248.645	237.814	223.865	318.315	249.293	326.904	228.337	227.809	262.589	303.394	170.455	162.809	179.769	231.767	239.992	258.46	216.866	165.513	591.703	252.757
TG (20:1/20:1/20:2)	413.222	290.53	314.983	553.514	644.121	701.164	560.001	728.585	1194.99	1458.57	295.767	335.036	290.668	395.223	322.917	422.258	341.36	344.705	407.976	482.075	275.725	279.218	305.61	406.151	432.176	301.73	257.952	195.295	563.276	279.059
TG (20:0/20:2/20:3)	352.637	258.535	276.457	492.11	566.378	659.165	510.817	677.156	1070.89	1254.11	271.641	320.63	293.188	371.99	332.997	371.222	330.294	330.722	386.828	431.744	285.232	286.547	326.499	392.286	418.645	244.781	217.441	179.272	401.4	226.252
TG (20:1/20:2/20:3)	442.727	332.41	343.062	653.281	707.746	813.714	615.449	858.837	1259.5	1517.84	311.486	388.428	345.69	435.92	412.137	413.848	376.735	374.993	453.115	499.746	336.203	342.192	393.389	471.619	522.112	329.95	298.855	244.45	466.236	290.48
TG (20:1/20:3/20:3)	499.929	410.319	386.312	739.845	787.948	806.415	631.683	826.678	1244.87	1475.83	348.145	386.503	363.186	441.329	451.656	403.608	383.163	389.755	472.12	539.513	335.753	354.076	393.524	491.817	527.213	348.669	312.319	298.105	483.974	316.358
TG (19:1/20:1/22:1)	37.5239	31.0999	26.568	57.4745	54.8591	139.433	104	155.001	233.898	354.84	51.7458	45.1356	46.3099	62.9072	48.7268	56.3296	37.4924	35.6475	42.6732	46.9317	25.7969	25.6171	30.6462	34.3022	38.3223	76.5669	64.702	46.2069	194.906	76.6131
TG (16:0/20:1/26:2)	61.374	45.1692	42.0177	86.0825	90.3345	91.1855	69.9731	96.1885	158.738	228.845	62.2058	55.6777	52.4873	75.2365	61.4277	76.5254	52.0322	51.5012	62.1608	66.8439	35.919	36.0456	43.5836	53.3723	55.177	45.6728	36.5272	26.4169	106.252	37.2996
TG (20:0/22:1/20:2)	71.416	64.2565	50.9605	121.614	110.754	221.476	160.34	250.921	371.186	607.473	136.234	117.485	121.715	154.901	120.442	137.484	80.6814	74.1939	88.8445	104.074	49.2308	46.1016	57.5268	58.131	71.1249	103.606	92.1347	58.5248	270.617	106.516
TG (20:1/22:1/20:2)	263.8	200.09	187.799	386.178	383.531	416.95	331.387	462.213	746.417	1053.4	284.468	261.311	245.091	357.69	272.748	340.769	229.06	228.055	264.253	305.127	161.927	157.464	189.913	227.909	255.103	219.344	177.975	135.095	518.017	212.306
TG (20:1/22:1/20:3)	330.206	222.957	241.925	426.922	490.953	344.576	280.934	360.604	599.161	732.568	215.811	233.168	206.621	289.88	226.604	292.081	225.837	241.887	265.236	322.043	175.793	182.452	191.954	261.043	263.015	188.572	155.76	122.508	353.077	173.258
TG (20:1/21:1/22:2)	57.129	49.0568	40.7843	91.0201	85.6487	80.1693	62.1582	94.8209	134.118	210.961	64.5839	56.0214	57.2076	76.8027	61.1356	75.2321	49.383	46.4346	57.2494	63.352	40.1487	40.4273	48.9878	52.0078	63.8162	62.2515	54.5167	36.1839	160.729	64.4958
TG (20:1/22:1/22:2)	67.7466	60.5872	46.2712	114.48	108.79	90.6548	62.7495	105.484	152.36	253.064	95.1342	81.4771	83.3562	105.944	83.3641	100.623	56.5356	51.3088	63.3001	76.9011	37.8052	33.347	45.3626	42.7495	54.2052	54.0903	47.5376	30.4935	141.524	58.6818
TG (O-15:0/16:0/16:1)	1.5261	2.34693	2.54231	2.62591	3.81974	2.60144	2.61742	4.38955	6.85622	8.61492	0.659395	0.888392	0.793121	1.10506	1.13565	2.76057	3.28916	3.08972	2.97463	4.42009	3.70659	3.80688	3.25596	4.90815	6.97344	0.516536	0.517302	0.596021	0.79177	0.45372
TG (O-19:1/14:0/16:1)	2.00595	2.95646	2.91894	4.35713	5.24167	5.62602	4.04842	4.42876	9.47922	10.8653	0.894586	1.41006	1.40889	1.33026	1.92768	2.56623	3.66168	4.73844	4.11271	5.2944	4.09323	5.44234	5.09754	6.18923	6.25949	0.763678	0.643235	0.867781	1.49824	0.635947
TG (O-15:0/16:0/18:3)	1.44332	1.29602	1.91123	3.03858	3.09088	4.12025	3.94518	4.00747	5.90186	11.418	0.760814	0.842108	0.239096	0.796165	0.710639	2.13514	2.29656	2.37126	2.38744	3.19617	2.25553	2.6565	3.42363	3.56968	3.5985	0.467731	0.254902	0.339356	0.243959	0.54551
TG (O-21:4/14:0/16:0)	0.964848	1.9404	2.2338	3.26418	4.61251	5.15373	4.63873	3.86104	6.96577	8.58334	0.938963	1.77915	0.978524	1.22378	1.4535	1.44296	2.49726	2.39874	2.55074	3.02183	2.77082	3.45049	2.85114	3.87558	4.68567	3.58022	2.68563	2.71132	1.47495	3.84319
TG (O-15:0/18:0/20:1)	4.02601	2.24927	2.5782	4.40218	5.49069	7.88743	5.68346	8.03974	13.0417	16.6128	5.53909	5.69233	5.69248	7.83066	5.72611	2.5893	1.97717	1.99084	2.42703	2.70788	2.28836	2.51973	2.61407	4.12601	3.80118	6.20576	4.88048	3.7336	13.1027	5.35249
TG (O-17:0/18:1/18:1)	8.65633	5.61367	6.26317	11.0469	13.5302	12.7377	9.73633	11.9517	22.2911	26.1786	7.92077	9.05755	8.83786	10.8657	9.22353	5.83991	5.51539	5.16134	6.25661	7.43572	5.62607	5.29629	6.3232	8.68427	8.78196	8.34124	6.93335	5.27715	17.4046	7.59109
TG (O-21:2/16:0/20:4)	14.1969	10.112	10.4317	19.5112	24.6875	22.4127	15.3353	22.319	36.3094	42.5056	5.5546	6.80356	6.76059	8.63779	7.38959	7.70122	6.11941	6.7976	8.31841	9.43284	9.73027	9.78641	11.623	14.5786	15.7461	13.868	12.4813	9.48158	23.0602	14.6631
TG (O-22:1/16:0/20:1)	6.33826	5.41883	4.28752	9.36325	10.3535	7.98566	5.23978	8.885	13.4053	25.5948	8.40293	7.3371	7.39307	9.76871	7.79811	8.49526	4.24748	4.0955	4.72344	6.35472	3.56789	3.28141	4.8641	4.53006	5.76042	3.56862	2.92621	1.7746	9.20707	3.5654
TG (O-21:1/16:0/22:1)	1.08023	0.825026	0.709669	1.2394	1.32	1.24619	0.989921	1.8372	2.22791	4.34023	1.89522	1.96839	1.46906	2.52587	1.51395	1.4067	0.614596	0.660434	0.670152	0.907953	0.733748	0.533704	0.815361	0.837321	1.04654	0.902913	0.818384	0.254046	ND	ND
